# Supplementary material for: Evaluation of marketing authorization and labels of medicines in 2021 WHO Model List of Essential Medicines for Children in China, the Russian Federation and Brazil
Source: Health Res Policy Syst. 2024 Mar 5;22:33. doi: 10.1186/s12961-024-01117-7 (PMC10913573; doi:10.1186/s12961-024-01117-7)
Supplement: Supplementary file 1 — Additional file 1: Table S1. Evaluation of Pediatric Medication in China, Russia and Brazil for Medicines Contained in the WHO Model List of Essential Medicines for Children 2021. [file 12961_2024_1117_MOESM1_ESM.xlsx]

## Sheet: Support information
Additional file 1
Table S1. Evaluation of Pediatric Medication in China, Russia and Brazil for Medicines Contained in the WHO Model List of Essential Medicines for Children 2021.
Drug	Formulation	China			the Russian Federation			Brazil
		Approved	Approved for children	Medication information	Approved	Approved for children	Medication information	Approved	Approved for children	Medication information
1. ANAESTHETICS, PREOPERATIVE MEDICINES AND MEDICAL GASES
1.1 General anaesthetics and oxygen
1.1.1 Inhalational medicines
halothane	Inhalation	×	×	×	×	×	×	×	×	×
isoflurane	Inhalation	√	√	√	×	×	×	√	√	√
nitrous oxide	Inhalation	√	√	×	×	×	×	×	×	×
oxygen	Inhalation	√	√	×	√	√	√	√	√	×
1.1.2 Injectable medicines
ketamine	Injection	√	√	√	√	√	√	√	√	×
propofol	Injection	√	√	√	√	√	√	√	√	√
1.2 Local anaesthetics
bupivacaine	Injection	√	√	×	√	√	√	×	×	×
lidocaine	Injection	√	√	√	√	×	×	√	√	√
lidocaine	Injection	√	√	√	√	√	√	√	√	√
lidocaine	Topical forms	√	√	×	√	√	×	√	√	√
lidocaine + epinephrine (adrenaline)	Dental cartridge	×	×	×	×	×	×	×	×	×
lidocaine + epinephrine (adrenaline)	Injection	√	×	×	×	×	×	×	×	×
1.3 Preoperative medication and sedation for short-term procedures
atropine	Injection	√	√	√	√	√	√	√	√	√
midazolam	Injection	√	√	√	√	√	√	√	√	√
midazolam	Oral liquid	√	√	√	√	√	√	×	×	×
midazolam	Tablet	√	×	×	√	×	×	×	×	×
morphine	Injection	√	√	×	×	×	×	√	×	×
2. MEDICINES FOR PAIN AND PALLIATIVE CARE
2.1 Non-opioids and non-steroidal anti-inflammatory medicines (NSAIMs）
ibuprofen	Oral liquid	√	√	√	√	√	√	√	√	√
ibuprofen	Tablet	√	√	√	√	√	√	√	√	√
paracetamol	Oral liquid	√	√	√	√	√	√	√	√	√
paracetamol	Suppository	√	√	√	√	√	√	√	√	√
paracetamol	Tablet	√	√	√	√	√	√	√	√	√
2.2 Opioid analgesics
morphine	Granules	×	×	×	×	×	×	×	×	×
morphine	Oral liquid	√	√	×	×	×	×	×	×	×
morphine	Tablet	√	×	×	×	×	×	×	×	×
morphine	Tablet	√	√	×	×	×	×	√	×	×
methadone	Tablet	√	×	×	×	×	×	×	×	×
methadone	Oral liquid	√	×	×	×	×	×	×	×	×
2.3 Medicines for other symptoms common in palliative care
amitriptyline	Tablet	√	√	×	√	×	×	√	√	√
cyclizine	Injection	×	×	×	×	×	×	×	×	×
cyclizine	Tablet	√	√	×	×	×	×	×	×	×
dexamethasone	Injection	√	√	×	√	√	×	√	√	√
dexamethasone	Oral liquid	×	×	×	×	×	×	√	√	×
dexamethasone	Tablet	√	√	×	√	√	√	√	√	×
diazepam	Injection	√	√	√	√	√	√	√	√	√
diazepam	Oral liquid	×	×	×	×	×	×	×	×	×
diazepam	Rectal dosage form	×	×	×	√	√	√	×	×	×
diazepam	Tablet	√	√	√	√	×	×	√	×	×
docusate sodium	Capsule	√	√	×	×	×	×	×	×	×
docusate sodium	Oral liquid	×	×	×	×	×	×	×	×	×
fluoxetine	Solid oral dosage form	√	×	×	√	×	×	√	×	×
hyoscine hydrobromide	Injection	√	√	×	×	×	×	√	√	√
hyoscine hydrobromide	Transdermal patches	√	√	×	×	×	×	×	×	×
lactulose	Oral liquid	√	√	√	√	√	√	×	×	×
ondansetron	Injection	√	√	×	√	√	√	√	√	√
ondansetron	Oral liquid	×	×	×	√	√	√	×	×	×
ondansetron	Solid oral dosage form	√	√	×	√	√	√	√	√	√
senna	Oral liquid	×	×	×	×	×	×	√	√	√
3. ANTIALLERGICS AND MEDICINES USED IN ANAPHYLAXIS
epinephrine (adrenaline)	Injection	√	√	×	×	×	×	√	√	√
hydrocortisone	Injection	√	√	×	√	√	×	×	×	×
loratadine	Oral liquid	√	√	√	√	√	×	√	√	√
loratadine	Tablet	√	√	√	√	×	×	√	√	√
prednisolone	Oral liquid	×	×	×	×	×	×	√	√	√
prednisolone	Tablet	√	√	√	×	×	×	√	√	×
4. ANTIDOTES AND OTHER SUBSTANCES USED IN POISONINGS
4.1 Non-specific
charcoal, activated	Powder for solution	√	√	×	×	×	×	×	×	×
4.2 Specific
acetylcysteine	Injection	√	√	×	√	√	×	×	×	×
acetylcysteine	Oral liquid	×	×	×	×	×	×	√	×	×
calcium gluconate	Injection	√	√	√	×	×	×	×	×	×
naloxone	Injection	√	√	√	√	√	√	√	×	×
deferoxamine	Injection	√	√	√	×	×	×	×	×	×
dimercaprol	Injection	√	√	×	×	×	×	×	×	×
fomepizole	Injection	×	×	×	×	×	×	×	×	×
sodium calcium edetate	Injection	√	√	√	×	×	×	×	×	×
succimer	Solid oral dosage form	√	√	√	√	×	×	×	×	×
5. ANTICONVULSANTS/ANTIEPILEPTICS
carbamazepine	Oral liquid	×	×	×	×	×	×	√	√	√
carbamazepine	Tablet (chewable)	×	×	×	√	√	√	×	×	×
carbamazepine	Tablet (scored)	×	×	×	√	√	√	×	×	×
lamotrigine	Tablet	√	√	√	√	√	√	√	√	√
lamotrigine	Tablet (dispersible)	√	√	√	√	√	√	√	√	√
lorazepam	Injection	×	×	×	×	×	×	×	×	×
midazolam	Solution for oromucosal administration	√	√	√	√	√	√	×	×	×
phenobarbital	Injection	√	√	√	√	√	√	√	√	√
phenobarbital	Oral liquid	×	×	×	√	×	×	√	√	√
phenobarbital	Tablet	√	√	√	√	√	√	√	√	√
phenytoin	Injection	×	×	×	×	×	×	√	√	√
phenytoin	Oral liquid	×	×	×	×	×	×	×	×	×
phenytoin	Solid oral dosage form	√	√	√	√	√	√	√	√	√
phenytoin	Tablet (chewable)	×	×	×	√	√	√	×	×	×
valproic acid (sodium valproate)	Oral liquid	√	√	√	√	√	√	×	×	×
valproic acid (sodium valproate)	Tablet (crushable)	√	√	√	×	×	×	√	√	√
valproic acid (sodium valproate)	Tablet	√	√	√	√	√	√	√	√	√
ethosuximide	Capsule	×	×	×	√	√	√	×	×	×
ethosuximide	Oral liquid	√	√	√	×	×	×	×	×	×
valproic acid (sodium valproate)	Injection	√	√	√	√	√	√	√	√	√
6. ANTI-INFECTIVE MEDICINES
6.1 Anthelminthics
6.1.1 Intestinal anthelminthics
albendazole	Tablet (chewable)	√	√	√	×	×	×	√	√	√
ivermectin	Tablet (scored)	√	√	√	×	×	×	√	√	×
levamisole	Tablet	√	√	√	√	√	√	×	×	×
mebendazole	Tablet (chewable)	√	√	√	√	√	√	√	√	√
niclosamide	Tablet (chewable)	×	×	×	×	×	×	×	×	×
praziquantel	Tablet	√	√	×	√	√	×	√	√	√
pyrantel	Oral liquid	×	×	×	√	√	√	×	×	×
pyrantel	Tablet (chewable)	√	√	√	√	√	√	×	×	×
6.1.2 Antifilarials
diethylcarbamazine	Tablet	√	√	√	×	×	×	√	√	√
triclabendazole	Tablet	×	×	×	×	×	×	×	×	×
oxamniquine	Capsule	×	×	×	×	×	×	√	√	×
oxamniquine	Oral liquid	×	×	×	×	×	×	√	√	×
6.2 Antibacterials
6.2.1 Access group antibiotics
amikacin	Injection	√	√	√	√	√	√	√	√	√
amoxicillin	Injection	√	√	√	√	√	√	×	×	×
amoxicillin	Powder for oral liquid	√	√	√	×	×	×	√	√	√
amoxicillin	Solid oral dosage form	√	√	√	√	√	√	√	√	×
amoxicillin + clavulanic acid	Injection	×	×	×	√	√	√	√	√	√
amoxicillin + clavulanic acid	Powder for oral liquid	√	√	√	√	√	√	√	√	√
amoxicillin + clavulanic acid	Tablet	√	×	×	√	√	√	√	×	×
ampicillin	Injection	√	√	√	√	√	√	√	√	√
benzathine benzylpenicillin	Injection	√	√	√	×	×	×	×	×	×
benzylpenicillin	Injection	√	√	√	√	√	√	√	√	√
cefalexin	Powder for oral liquid	√	√	√	√	√	√	√	√	√
cefalexin	Solid oral dosage form	√	√	√	√	√	√	√	×	×
cefazolin	Injection	√	√	√	√	√	√	√	√	√
chloramphenicol	Capsule	√	√	√	×	×	×	×	×	×
chloramphenicol	Injection	×	×	×	×	×	×	×	×	×
chloramphenicol	Oral liquid	√	√	√	×	×	×	×	×	×
chloramphenicol	Injection	√	√	√	×	×	×	×	×	×
clindamycin	Capsule	√	√	√	√	√	√	√	×	×
clindamycin	Injection	√	√	√	√	√	√	√	√	√
clindamycin	Oral liquid	×	×	×	×	×	×	×	×	×
cloxacillin	Capsule	√	√	√	√	×	×	√	√	√
cloxacillin	Injection	√	√	√	×	×	×	×	×	×
cloxacillin	Powder for oral liquid	√	√	√	×	×	×	×	×	×
doxycycline	Oral liquid	×	×	×	×	×	×	×	×	×
doxycycline	Injection	√	√	√	√	√	√	×	×	×
doxycycline	Solid oral dosage form	√	√	√	√	√	√	√	√	√
gentamicin	Injection	√	√	√	√	√	√	√	√	×
metronidazole	Injection	√	√	√	√	×	×	√	√	√
metronidazole	Oral liquid	√	√	×	×	×	×	√	√	√
metronidazole	Tablet	√	√	√	√	√	√	√	×	×
nitrofurantoin	Oral liquid	×	×	×	×	×	×	×	×	×
nitrofurantoin	Tablet	√	√	√	√	×	×	√	×	×
phenoxymethylpenicillin	Powder for oral liquid	√	√	√	×	×	×	×	×	×
phenoxymethylpenicillin	Tablet	√	√	√	×	×	×	×	×	×
procaine benzylpenicillin	Injection	√	√	×	√	×	×	×	×	×
sulfamethoxazole + trimethoprim	Injection	√	√	√	√	√	√	×	×	×
sulfamethoxazole + trimethoprim	Oral liquid	√	√	√	√	√	√	√	√	√
sulfamethoxazole + trimethoprim	Tablet	√	√	√	√	√	√	√	√	√
trimethoprim	Tablet	√	√	×	×	×	×	×	×	×
trimethoprim	Oral liquid	×	×	×	×	×	×	×	×	×
6.2.2 Watch group antibiotics
azithromycin	Capsule	√	√	√	√	×	×	×	×	×
azithromycin	Oral liquid	×	×	×	√	√	√	√	√	√
cefixime	Powder for oral liquid	√	√	√	√	√	√	√	√	√
cefixime	Solid oral dosage form	√	√	√	√	×	×	√	√	√
cefotaxime	Injection	√	√	√	√	√	√	√	√	√
ceftriaxone	Injection	√	√	√	√	√	√	√	√	√
cefuroxime	Injection	√	√	√	√	√	√	√	√	√
ciprofloxacin	Oral liquid	×	×	×	×	×	×	×	×	×
ciprofloxacin	Injection	√	√	√	√	×	×	√	×	×
ciprofloxacin	Solid oral dosage form	√	×	×	√	√	√	√	√	√
clarithromycin	Powder for oral liquid	√	√	√	√	√	√	√	√	√
clarithromycin	Injection	√	×	×	√	×	×	√	×	×
clarithromycin	Solid oral dosage form	√	×	×	√	×	×	√	×	×
piperacillin + tazobactam	Injection	√	√	√	√	√	√	√	√	√
vancomycin	Capsule	×	×	×	×	×	×	√	√	√
ceftazidime	Injection	√	√	√	√	√	√	√	√	√
meropenem	Injection	√	√	√	√	√	√	√	√	√
vancomycin	Injection	√	√	√	√	√	√	√	√	√
6.2.3 Reserve group antibiotics
ceftazidime + avibactam	Injection	√	×	×	√	√	√	×	×	×
colistin	Injection	√	√	√	×	×	×	×	×	×
fosfomycin	Injection	√	√	√	√	√	√	√	√	√
linezolid	Injection	√	√	√	√	×	×	√	√	√
linezolid	Powder for oral liquid	√	√	√	√	×	×	√	√	√
linezolid	Tablet	√	√	√	√	×	×	√	√	√
polymyxin B	Injection	√	√	√	√	√	√	√	√	√
6.2.4 Antileprosy medicines
clofazimine	Capsule	√	√	×	×	×	×	×	×	×
dapsone	Tablet	√	√	√	√	×	×	√	√	√
rifampicin	Solid oral dosage form	√	√	√	√	√	√	√	√	√
6.2.5 Antituberculosis medicine
ethambutol	Oral liquid	×	×	×	×	×	×	×	×	×
ethambutol	Tablet	√	×	×	√	×	×	√	√	√
ethambutol	Tablet (dispersible)	×	×	×	×	×	×	×	×	×
isoniazid	Oral liquid	×	×	×	×	×	×	×	×	×
isoniazid	Tablet	√	√	√	√	√	√	√	√	√
isoniazid	Tablet (dispersible)	×	×	×	√	√	√	×	×	×
isoniazid + pyrazinamide + rifampicin	Tablet (dispersible)	×	×	×	√	√	√	×	×	×
isoniazid + rifampicin	Tablet (dispersible)	×	×	×	×	×	×	√	√	√
isoniazid + rifapentine	Tablet (scored)	×	×	×	×	×	×	×	×	×
pyrazinamide	Oral liquid	×	×	×	×	×	×	√	√	√
pyrazinamide	Tablet	√	×	×	√	√	√	√	√	√
pyrazinamide	Tablet (dispersible)	×	×	×	×	×	×	×	×	×
rifampicin	Oral liquid	×	×	×	×	×	×	×	×	×
rifapentine	Tablet	√	√	×	√	×	×	√	×	×
bedaquiline	Tablet	√	√	×	√	×	×	×	×	×
cycloserine	Solid oral dosage form	√	√	×	√	√	√	×	×	×
delamanid	Tablet (dispersible)	×	×	×	×	×	×	×	×	×
delamanid	Tablet	√	√	×	√	×	×	×	×	×
ethionamide	Tablet	×	×	×	√	√	√	√	√	√
ethionamide	Tablet (dispersible)	×	×	×	√	√	√	×	×	×
levofloxacin	Tablet	√	√	√	√	√	√	√	√	√
levofloxacin	Tablet (dispersible)	√	√	√	√	√	√	×	×	×
linezolid	Tablet (dispersible)	×	×	×	×	×	×	×	×	×
moxifloxacin	Tablet	√	×	×	√	×	×	√	√	√
moxifloxacin	Tablet (dispersible)	×	×	×	×	×	×	×	×	×
p-aminosalicylic acid	Granules	×	×	×	×	×	×	×	×	×
streptomycin	Injection	√	√	√	√	√	√	√	√	√
6.3 Antifungal medicines
amphotericin B	Injection	√	√	√	√	√	√	√	√	√
fluconazole	Capsule	√	√	√	√	√	√	√	√	√
fluconazole	Injection	√	√	√	√	√	√	√	√	√
fluconazole	Oral liquid	×	×	×	√	√	√	√	√	√
flucytosine	Capsule	×	×	×	×	×	×	√	×	×
flucytosine	Infusion	×	×	×	×	×	×	×	×	×
griseofulvin	Oral liquid	×	×	×	×	×	×	×	×	×
griseofulvin	Solid oral dosage form	√	√	√	√	√	√	×	×	×
itraconazole	Capsule	√	√	×	√	√	×	√	√	√
itraconazole	Oral liquid	√	√	√	√	×	×	√	√	√
nystatin	Lozenge	×	×	×	√	×	×	×	×	×
nystatin	Oral liquid	×	×	×	×	×	×	√	√	√
nystatin	Tablet	√	√	√	√	√	√	√	√	√
voriconazole	Tablet	√	√	√	√	√	√	√	√	√
voriconazole	Injection	√	√	√	√	√	√	√	√	√
voriconazole	Oral liquid	×	×	×	√	√	√	×	×	×
micafungin	Injection	√	√	×	×	×	×	×	×	×
potassium iodide	Oral liquid	√	√	×	×	×	×	√	√	√
6.4 Antiviral medicines
6.4.1 Antiherpes medicines
aciclovir	Oral liquid	×	×	×	×	×	×	×	×	×
aciclovir	Injection	√	√	√	√	√	√	×	×	×
aciclovir	Tablet	√	√	√	√	×	×	√	√	√
6.4.2 Antiretrovirals
6.4.2.1 Nucleoside/Nucleotide reverse transcriptase inhibitors
lamivudine	Oral liquid	√	√	√	√	√	√	√	√	√
zidovudine	Oral liquid	√	√	√	√	√	√	√	√	√
6.4.2.2 Non-nucleoside reverse transcriptase inhibitors
nevirapine	Oral liquid	√	√	√	√	√	√	×	×	×
nevirapine	Tablet (dispersible)	√	√	√	√	×	×	√	√	√
6.4.2.3 Protease inhibitors
darunavir	Tablet	√	√	×	√	√	√	×	×	×
lopinavir + ritonavir	Solid oral dosage form	√	√	√	√	√	√	√	√	√
lopinavir + ritonavir	Tablet	√	√	√	√	√	√	√	√	√
ritonavir	Tablet	√	√	√	√	√	×	√	√	√
6.4.2.4 Integrase inhibitors
dolutegravir	Tablet (dispersible)	×	×	×	×	×	×	×	×	×
dolutegravir	Tablet	√	√	×	√	×	×	√	√	√
raltegravir	Granules	×	×	×	×	×	×	×	×	×
raltegravir	Tablet (chewable)	√	√	×	√	√	√	×	×	×
6.4.2.5 Fixed-dose combinations of antiretroviral medicines
abacavir + lamivudine	Tablet (dispersible)	×	×	×	√	√	√	√	√	√
lamivudine + zidovudine	Tablet	√	√	√	√	√	√	√	√	√
6.4.2.6 Medicines for prevention of HIV-related opportunistic infections
isoniazid + pyridoxine + sulfamethoxazole +trimethoprim	Tablet (scored)	×	×	×	×	×	×	√	√	√
6.4.3 Other antivirals
ribavirin	Injection	√	√	√	√	×	×	√	×	×
ribavirin	Solid oral dosage form	√	√	√	√	√	√	√	√	√
oseltamivir	Capsule	√	√	√	√	√	√	√	√	√
valganciclovir	Powder for oral liquid	×	×	×	×	×	×	×	×	×
valganciclovir	Tablet	√	×	×	√	×	×	√	√	√
6.4.4 Antihepatitis medicines
6.4.4.1 Medicines for hepatitis B
entecavir	Oral liquid	√	√	√	×	×	×	×	×	×
entecavir	Tablet	√	√	√	√	×	×	√	×	×
6.4.4.2 Medicines for hepatitis C
daclatasvir	Tablet	√	√	×	×	×	×	×	×	×
daclatasvir + sofosbuvir	Tablet	×	×	×	×	×	×	×	×	×
glecaprevir + pibrentasvir	Granules	×	×	×	×	×	×	×	×	×
glecaprevir + pibrentasvir	Tablet	√	×	×	×	×	×	×	×	×
sofosbuvir	Tablet	√	×	×	×	×	×	√	×	×
sofosbuvir + velpatasvir	Tablet	√	×	×	×	×	×	×	×	×
6.5 Antiprotozoal medicines
6.5.1 Antiamoebic and antigiardiasis medicines
diloxanide	Tablet	×	×	×	×	×	×	×	×	×
6.5.2 Antileishmaniasis medicines
miltefosine	Solid oral dosage form	×	×	×	×	×	×	×	×	×
paromomycin	Injection	×	×	×	×	×	×	×	×	×
sodium stibogluconate or meglumine antimoniate	Injection	√	√	√	×	×	×	√	√	√
6.5.3 Antimalarial medicines
6.5.3.1 For curative treatment
amodiaquine	Tablet	√	√	√	×	×	×	√	√	√
artemether	Injection	√	√	√	×	×	×	×	×	×
artemether + lumefantrine	Tablet	√	√	×	×	×	×	×	×	×
artemether + lumefantrine	Tablet (dispersible)	√	√	√	×	×	×	×	×	×
artesunate	Injection	×	×	×	×	×	×	×	×	×
artesunate	Rectal dosage form	×	×	×	×	×	×	×	×	×
artesunate	Tablet	√	√	×	×	×	×	√	√	√
artesunate + amodiaquine	Tablet	√	√	×	×	×	×	√	√	√
artesunate + mefloquine	Tablet	×	×	×	×	×	×	√	√	√
artesunate + pyronaridine tetraphosphate	Granules	×	×	×	×	×	×	×	×	×
artesunate + pyronaridine tetraphosphate	Tablet	×	×	×	×	×	×	×	×	×
chloroquine	Oral liquid	×	×	×	×	×	×	×	×	×
chloroquine	Tablet	√	√	√	√	√	√	√	√	√
dihydroartemisinin + piperaquine phosphate	Tablet	√	√	√	×	×	×	×	×	×
doxycycline	Capsule	√	√	√	√	√	√	×	×	×
doxycycline	Tablet (dispersible)	×	×	×	√	√	√	√	√	√
mefloquine	Tablet	×	×	×	√	√	√	√	√	√
primaquine	Tablet	√	√	√	×	×	×	√	√	√
quinine	Injection	√	√	√	×	×	×	√	×	×
quinine	Tablet	√	√	√	√	×	×	×	×	×
sulfadoxine + pyrimethamine	Tablet	√	√	√	√	√	√	√	√	√
6.5.3.2 For chemoprevention
amodiaquine– sulfadoxine + pyrimethamine	Tablet (dispersible)	×	×	×	×	×	×	×	×	×
proguanil	Tablet	×	×	×	√	√	√	×	×	×
6.5.4 Antipneumocystosis and antitoxoplasmosis medicines
pyrimethamine	Tablet	√	√	√	√	√	√	×	×	×
sulfadiazine	Tablet	√	√	√	√	√	√	√	√	√
6.5.5 Antitrypanosomal medicines
6.5.5.1 African trypanosomiasis
fexinidazole	Tablet	×	×	×	×	×	×	×	×	×
pentamidine	Injection	×	×	×	×	×	×	×	×	×
suramin sodium	Injection	×	×	×	×	×	×	×	×	×
eflornithine	Injection	×	×	×	×	×	×	×	×	×
nifurtimox	Tablet	×	×	×	×	×	×	×	×	×
melarsoprol	Injection	×	×	×	×	×	×	×	×	×
6.5.5.2 American trypanosomiasis
benznidazole	Tablet	×	×	×	×	×	×	√	√	√
7. ANTIMIGRAINE MEDICINES
7.2 For prophylaxis
propranolol	Tablet	√	√	√	√	×	×	√	√	√
8. IMMUNOMODULATORS AND ANTINEOPLASTICS
8.1 Immunomodulators for non-malignant disease
adalimumab	Injection	√	√	×	√	√	×	×	×	×
azathioprine	Injection	×	×	×	×	×	×	×	×	×
azathioprine	Tablet (scored)	√	√	×	√	√	√	√	√	√
ciclosporin	Capsule	√	√	√	√	√	√	√	√	√
ciclosporin	Injection	√	√	×	√	√	√	√	√	√
tacrolimus	Capsule	√	√	√	×	×	×	√	√	√
tacrolimus	Oral liquid	×	×	×	×	×	×	×	×	×
tacrolimus	Injection	√	√	√	×	×	×	×	×	×
8.2 Antineoplastic and supportive medicines
8.2.1 Cytotoxic medicines
arsenic trioxide	Injection	×	×	×	×	×	×	×	×	×
asparaginase	Injection	×	×	×	√	√	×	×	×	×
bleomycin	Injection	√	√	×	√	√	×	×	×	×
calcium folinate	Injection	√	√	×	×	×	×	√	×	×
calcium folinate	Tablet	√	√	×	×	×	×	×	×	×
carboplatin	Injection	√	×	×	√	×	×	√	×	×
cisplatin	Injection	√	√	√	√	√	√	√	√	√
cyclophosphamide	Injection	√	√	√	√	√	×	√	√	√
cyclophosphamide	Tablet	√	√	√	√	√	×	√	√	√
cytarabine	Injection	√	√	√	√	√	×	×	×	×
dacarbazine	Injection	√	√	×	√	×	×	√	√	√
dactinomycin	Injection	√	√	√	√	√	√	×	×	×
daunorubicin	Injection	√	√	√	×	×	×	×	×	×
doxorubicin	Injection	√	√	√	√	√	×	√	√	×
etoposide	Capsule	√	√	×	√	√	√	√	√	√
etoposide	Injection	√	√	√	√	√	×	√	√	√
fluorouracil	Injection	√	√	√	√	×	×	√	×	×
hydroxycarbamide	Solid oral dosage form	√	√	×	√	×	×	×	×	×
ifosfamide	Injection	√	√	√	√	√	√	√	√	√
irinotecan	Injection	√	√	√	√	×	×	√	×	×
mercaptopurine	Tablet	√	√	√	√	√	√	×	×	×
methotrexate	Injection	√	√	√	√	√	×	√	√	√
methotrexate	Tablet	√	√	×	√	√	√	√	√	√
oxaliplatin	Injection	√	√	√	√	×	×	√	×	×
oxaliplatin	Injection	√	√	×	√	×	×	√	×	×
paclitaxel	Injection	√	√	√	×	×	×	√	×	×
pegaspargase	Injection	√	√	√	×	×	×	×	×	×
procarbazine	Capsule	×	×	×	√	√	√	√	√	√
realgar-Indigo naturalis formulation	Tablet	×	×	×	×	×	×	×	×	×
tioguanine	Solid oral dosage form	√	√	√	×	×	×	×	×	×
vinblastine	Injection	√	√	√	×	×	×	×	×	×
vinblastine	Injection	×	×	×	√	√	√	×	×	×
vincristine	Injection	×	×	×	×	×	×	√	√	√
vincristine	Injection	√	√	√	√	√	√	√	√	√
vinorelbine	Capsule	√	×	×	×	×	×	×	×	×
vinorelbine	Injection	√	×	×	×	×	×	×	×	×
8.2.2 Targeted therapies
all-trans retinoid acid (ATRA)	Capsule	×	×	×	×	×	×	×	×	×
dasatinib	Tablet	√	×	×	√	×	×	√	×	×
everolimus	Tablet	√	√	×	×	×	×	×	×	×
everolimus	Tablet (dispersible)	×	×	×	×	×	×	×	×	×
imatinib	Solid oral dosage form	√	√	√	√	×	×	√	√	√
nilotinib	Capsule	√	×	×	√	×	×	×	×	×
rituximab	Injection	√	√	×	√	×	×	√	×	×
8.2.3 Immunomodulators
filgrastim	Injection	√	√	×	√	×	×	√	×	×
8.2.4 Hormones and antihormones
methylprednisolone	Injection	×	×	×	√	√	√	√	√	√
8.2.5 Supportive medicines
allopurinol	Tablet	√	√	√	√	√	√	√	√	√
mesna	Injection	√	√	√	√	√	√	√	√	√
mesna	Tablet	×	×	×	×	×	×	×	×	×
rasburicase	Injection	√	√	√	×	×	×	×	×	×
10. MEDICINES AFFECTING THE BLOOD
10.1 Antianaemia medicines
ferrous salt	Oral liquid	√	√	√	√	√	√	√	√	√
ferrous salt	Tablet	√	√	√	√	√	√	√	√	√
folic acid	Tablet	√	√	√	√	×	×	√	×	×
hydroxocobalamin	Injection	×	×	×	×	×	×	×	×	×
erythropoiesis-stimulating agents	Injection	×	×	×	√	√	×	√	√	√
10.2 Medicines affecting coagulation
enoxaparin	Injection	√	×	×	√	√	×	×	×	×
phytomenadione	Injection	√	√	√	√	√	√	√	√	√
phytomenadione	Tablet	√	√	√	√	√	√	×	×	×
desmopressin	Injection	√	√	√	×	×	×	×	×	×
desmopressin	Nasal spray	√	√	√	√	√	√	√	√	√
heparin sodium	Injection	√	√	√	√	√	×	×	×	×
protamine sulfate	Injection	√	√	√	×	×	×	×	×	×
warfarin	Tablet	√	√	√	√	√	√	√	×	×
11. BLOOD PRODUCTS OF HUMAN ORIGIN AND PLASMA SUBSTITUTES
11.2 Plasma-derived medicines
11.2.1 Human immunoglobulins
anti-rabies immunoglobulin	Injection	√	√	√	√	√	√	√	√	√
anti-tetanus immunoglobulin	Injection	√	√	√	√	√	√	√	√	√
11.2.2 Blood coagulation factors
coagulation factor VIII	Injection	√	√	√	√	√	×	√	√	√
coagulation factor IX	Injection	√	√	√	√	√	√	√	√	√
11.3 Plasma substitutes
dextran 70	Injection	×	×	×	×	×	×	×	×	×
12. CARDIOVASCULAR MEDICINES
12.3 Antihypertensive medicines
enalapril	Tablet	√	√	√	√	×	×	√	×	×
12.4 Medicines used in heart failure
digoxin	Injection	√	√	√	√	√	√	×	×	×
digoxin	Oral liquid	√	√	√	×	×	×	√	√	√
digoxin	Tablet	√	√	√	√	√	√	√	√	√
furosemide	Injection	√	√	√	√	√	√	√	√	√
furosemide	Oral liquid	×	×	×	×	×	×	×	×	×
furosemide	Tablet	√	√	√	√	√	√	√	√	√
dopamine	Injection	√	√	×	√	×	×	√	×	×
13. DERMATOLOGICAL MEDICINES (topical)
13.1 Antifungal medicines
miconazole	Cream or ointment	√	√	√	√	√	×	√	√	√
terbinafine	Cream or ointment	√	√	×	√	×	×	√	×	×
13.2 Anti-infective medicines
mupirocin	Cream or ointment	×	×	×	√	√	√	√	√	√
mupirocin	Cream or ointment	√	√	√	√	√	√	√	√	√
potassium permanganate	solution	×	×	×	√	√	×	√	√	√
silver sulfadiazine	Cream or ointment	√	√	√	×	×	×	√	√	×
13.3 Anti-inflammatory and antipruritic medicines
betamethasone	Cream or ointment	√	×	×	√	√	×	×	×	×
calamine	Lotion	√	√	√	×	×	×	√	√	×
hydrocortisone	Cream or ointment	√	√	×	√	√	√	√	√	√
13.4 Medicines affecting skin differentiation and proliferation
benzoyl peroxide	Cream or ointment	√	√	√	×	×	×	×	×	×
calcipotriol	Cream or ointment	√	√	√	×	×	×	×	×	×
calcipotriol	Lotion	×	×	×	×	×	×	×	×	×
coal tar	Solution	×	×	×	×	×	×	×	×	×
podophyllum resin	Solution	√	√	√	×	×	×	×	×	×
salicylic acid	Solution	√	√	√	√	√	√	×	×	×
urea	Cream or ointment	√	√	√	√	√	×	×	×	×
13.5 Scabicides and pediculicides
benzyl benzoate	Lotion	×	×	×	×	×	×	×	×	×
permethrin	Cream or ointment	×	×	×	×	×	×	√	√	×
permethrin	Lotion	×	×	×	√	√	√	×	×	×
14. DIAGNOSTIC AGENTS
14.1 Ophthalmic medicines
fluorescein	Eye drops	×	×	×	×	×	×	√	√	√
tropicamide	Eye drops	√	√	√	×	×	×	×	×	×
14.2 Radiocontrast media
barium sulfate	Solution	√	√	×	×	×	×	√	√	×
15. ANTISEPTICS AND DISINFECTANTS
15.1 Antiseptics
chlorhexidine	Solution	√	√	√	√	√	√	×	×	×
ethanol	Solution	√	√	√	√	√	×	√	√	×
povidone iodine	Solution	√	√	√	×	×	×	×	×	×
15.2 Disinfectants
chloroxylenol	Solution	×	×	×	×	×	×	×	×	×
glutaral	Solution	√	√	×	×	×	×	×	×	×
16. DIURETICS
furosemide	Tablet	√	√	√	×	×	×	√	√	√
hydrochlorothiazide	Tablet	√	√	√	√	√	√	√	√	√
mannitol	Injection	√	√	√	√	×	×	√	√	√
spironolactone	Oral liquid	×	×	×	×	×	×	×	×	×
spironolactone	Tablet	√	√	√	√	√	×	√	√	√
17. GASTROINTESTINAL MEDICINES
pancreatic enzymes	capsule	√	√	×	×	×	×	×	×	×
17.1 Antiulcer medicines
omeprazole	Powder for oral liquid	√	√	×	×	×	×	×	×	×
omeprazole	Solid oral dosage form	√	√	×	√	√	√	√	√	√
ranitidine	Injection	√	√	√	√	√	√	×	×	×
ranitidine	Oral liquid	×	×	×	×	×	×	√	√	√
ranitidine	Tablet	√	√	×	√	×	×	√	√	√
17.2 Antiemetic medicines
metoclopramide	Injection	√	√	√	√	√	√	√	×	×
metoclopramide	Oral liquid	×	×	×	√	×	×	√	×	×
metoclopramide	Tablet	√	√	√	√	×	×	√	×	×
aprepitant	Capsule	√	√	×	×	×	×	×	×	×
aprepitant	Oral liquid	×	×	×	×	×	×	×	×	×
17.5 Medicines used in diarrhoea
oral rehydration salts – zinc sulfate	Solid oral dosage form	√	√	√	√	√	√	√	√	√
zinc sulfate	Solid oral dosage form	√	√	×	√	√	√	×	×	×
18. MEDICINES FOR ENDOCRINE DISORDERS
18.1 Adrenal hormones and synthetic substitutes
fludrocortisone	Tablet	×	×	×	√	√	√	×	×	×
hydrocortisone	Tablet	√	√	√	√	√	×	×	×	×
18.5 Medicines for diabetes
18.5.1 Insulins
insulin injection (soluble)	Injection	√	√	√	√	√	×	√	√	×
intermediate-acting insulin	Injection	√	√	×	√	√	×	√	√	×
long-acting insulin analogues	Injection	√	√	×	√	√	×	×	×	×
18.5.2 Oral hypoglycaemic agents
metformin	Tablet	√	√	√	√	×	×	√	√	√
18.6 Medicines for hypoglycaemia
glucagon	Injection	×	×	×	√	√	√	√	√	×
diazoxide	Oral liquid	×	×	×	×	×	×	×	×	×
diazoxide	Tablet	×	×	×	×	×	×	×	×	×
18.7 Thyroid hormones and antithyroid medicines
levothyroxine	Tablet	√	√	√	√	√	√	×	×	×
Lugol's solution	Oral liquid	×	×	×	×	×	×	×	×	×
methimazole	Tablet	√	√	√	×	×	×	×	×	×
potassium iodide	Tablet	√	×	×	√	√	√	√	√	√
propylthiouracil	Tablet	√	√	√	√	√	√	×	×	×
19. IMMUNOLOGICALS
19.1 Diagnostic agents
tuberculin, purified protein derivative (PPD)	Injection	√	√	√	×	×	×	×	×	×
19.2 Sera, immunoglobulins and monoclonal antibodies
anti-rabies virus monoclonal antibodies	Injection	√	√	√	√	√	√	√	√	√
anti-rabies virus monoclonal antibodies	Injection	√	√	√	√	√	√	√	√	√
antivenom immunoglobulin	Injection	√	√	×	√	√	√	√	√	×
diphtheria antitoxin	Injection	√	√	×	√	√	√	√	√	√
equine rabies immunoglobulin	Injection	×	×	×	×	×	×	×	×	×
20. MUSCLE RELAXANTS (PERIPHERALLY-ACTING) AND CHOLINESTERASE INHIBITORS
neostigmine	Injection	√	√	√	√	√	√	√	√	√
neostigmine	Tablet	√	√	√	√	√	√	×	×	×
suxamethonium	Injection	√	√	√	√	√	√	√	√	√
suxamethonium	Injection	×	×	×	√	√	√	×	×	×
vecuronium	Injection	√	√	√	√	√	×	√	√	√
pyridostigmine	Injection	×	×	×	×	×	×	×	×	×
pyridostigmine	Tablet	√	√	×	√	√	√	√	√	√
21. OPHTHALMOLOGICAL PREPARATIONS
21.1 Anti-infective agents
aciclovir	Cream or ointment	√	√	√	×	×	×	√	√	×
azithromycin	eye drops	×	×	×	×	×	×	×	×	×
erythromycin	Cream or ointment	√	√	√	√	√	√	×	×	×
gentamicin	eye drops	√	√	√	√	√	√	√	√	√
natamycin	eye drops	√	√	√	×	×	×	×	×	×
ofloxacin	eye drops	√	√	√	×	×	×	×	×	×
tetracycline	Eye ointment	√	√	√	√	√	√	×	×	×
21.2 Anti-inflammatory agents
prednisolone	eye drops	×	×	×	×	×	×	√	×	×
21.3 Local anaesthetics
tetracaine	eye drops	×	×	×	×	×	×	×	×	×
21.5 Mydriatics
atropine	eye drops	×	×	×	√	√	√	√	×	×
epinephrine (adrenaline)	eye drops	×	×	×	×	×	×	×	×	×
22. MEDICINES FOR REPRODUCTIVE HEALTH AND PERINATAL CARE
caffeine citrate	Injection	√	√	√	×	×	×	×	×	×
caffeine citrate	Oral liquid	×	×	×	×	×	×	×	×	×
ibuprofen	Injection	√	×	×	√	√	√	√	√	√
prostaglandin E1	Injection	×	×	×	×	×	×	×	×	×
24. MEDICINES FOR MENTAL AND BEHAVIOURAL DISORDERS
24.1 Medicines used in psychotic disorders
chlorpromazine	Injection	√	√	×	√	√	√	√	√	√
chlorpromazine	Oral liquid	×	×	×	×	×	×	×	×	×
chlorpromazine	Tablet	√	√	×	√	×	×	√	√	√
haloperidol	Injection	√	√	×	√	×	×	√	×	×
haloperidol	Oral liquid	×	×	×	√	√	×	√	√	√
haloperidol	Solid oral dosage form	√	√	×	√	√	√	√	×	×
25. MEDICINES ACTING ON THE RESPIRATORY TRACT
25.1 Antiasthmatic medicines
budesonide	Inhalation	√	√	√	√	×	×	√	√	√
salbutamol	Injection	√	√	×	×	×	×	√	×	×
salbutamol	Inhalation	√	√	√	√	√	√	√	√	√
salbutamol	Inhalation	√	√	√	√	√	√	√	√	√
26. SOLUTIONS CORRECTING WATER, ELECTROLYTE AND ACID–BASE DISTURBANCES
26.1 Oral
potassium chloride	Powder for solution	√	√	√	√	√	×	√	√	√
26.2 Parenteral
glucose	Injection	√	√	√	√	√	×	√	√	×
glucose with sodium chloride	Injection	√	√	√	√	√	×	√	√	×
potassium chloride	Injection	×	×	×	×	×	×	√	√	×
sodium chloride	Injection	√	√	√	√	√	√	√	√	×
sodium hydrogen carbonate	Injection	√	√	√	√	√	√	√	√	×
sodium hydrogen carbonate	Injection	×	×	×	×	×	×	×	×	×
27. VITAMINS AND MINERALS
ascorbic acid	Tablet	√	√	√	√	√	√	√	√	√
colecalciferol	Oral liquid	×	×	×	√	√	√	×	×	×
colecalciferol	Solid oral dosage form	√	√	√	√	√	√	×	×	×
iodine	Capsule	√	√	√	×	×	×	√	√	√
iodine	Oral liquid	√	√	√	√	√	×	√	√	√
pyridoxine	Tablet	×	×	×	√	√	√	√	√	√
retinol	Tablet	√	√	×	√	×	×	√	×	×
retinol	Oral liquid	×	×	×	√	√	√	×	×	×
retinol	Tablet (sugar-coated)	√	√	√	×	×	×	√	√	√
retinol	Injection	√	√	√	×	×	×	×	×	×
riboflavin	Tablet	√	√	×	√	√	√	√	√	√
thiamine	Tablet	√	√	×	√	×	×	√	×	×
28. EAR, NOSE AND THROAT MEDICINES
acetic acid	Solution	√	√	√	×	×	×	×	×	×
ciprofloxacin	ear drops	√	√	×	√	√	√	×	×	×
xylometazoline	Nasal spray	√	√	√	×	×	×	×	×	×
29. MEDICINES FOR DISEASES OF JOINTS
29.2 Disease-modifying anti-rheumatic drugs (DMARDs)
hydroxychloroquine	Solid oral dosage form	√	√	√	√	√	×	√	√	√
29.3 Juvenile joint diseases
acetylsalicylic acid*(acute or chronic use)	Suppository	√	√	√	√	√	√	×	×	×
acetylsalicylic acid*(acute or chronic use)	Tablet	√	√	√	√	√	√	√	×	×
30. DENTAL PREPARATIONS
glass ionomer cement	Capsule	×	×	×	×	×	×	×	×	×
glass ionomer cement	Injection	×	×	×	×	×	×	×	×	×
silver diamine fluoride	Solution	×	×	×	×	×	×	×	×	×
